# Supplementary material for: Flamenco plasticity tunes somatic piRNAs and rewires isoforms, with implications for heritable transposon spread
Source: Life Sci Alliance. 2026 Apr 20;9(7):e202603650. doi: 10.26508/lsa.202603650 (PMC13097621; doi:10.26508/lsa.202603650)
Supplement: Supplementary file 1 [file LSA-2026-03650_TableS1.xls]

## Sheet: Table S1
Table S1. Springer insertions in the dm6 genome.
chromosome	start	end	strand	genic/intergenic	exonic/intergenic	sense/anti-sense	host gene	potential to hybrid splicing
2L	3251549	3259058	+	intergenic	.	.	.	not determined
3L	20476808	20484350	+	genic	exonic	sense	isoQC	not determined
3L	27224890	27232435	+	intergenic	.	.	.	not determined
3R	31074284	31081826	-	genic	intronic	anti-sense	Sox100B	not determined
X	5096328	5103837	-	genic	intronic	anti-sense	CG15465	not determined
X	10348854	10356363	+	genic	intronic	anti-sense	l(1)G0289	not determined
