# Supplementary material for: Flamenco plasticity tunes somatic piRNAs and rewires isoforms, with implications for heritable transposon spread
Source: Life Sci Alliance. 2026 Apr 20;9(7):e202603650. doi: 10.26508/lsa.202603650 (PMC13097621; doi:10.26508/lsa.202603650)
Supplement: Supplementary file 2 [file LSA-2026-03650_TableS2.xls]

## Sheet: Table S2
Table S2. Springer-intF elements.
OSC Hap_1
chromosome	start	end	strand	genic/intergenic	exonic/intronic	sense/antisense	hybrid splicing
chr2L_RagTag	1760671	1768213	+	genic	intronic	sense	.
chr2L_RagTag	3493199	3500742	+	genic	both intronic	mixed	Ccdc85
chr2L_RagTag	4079265	4086807	-	genic	intronic	sense	.
chr2L_RagTag	4797512	4805055	+	genic	intronic	sense	.
chr2L_RagTag	5672025	5679568	-	genic	intronic	sense	hoe1
chr2L_RagTag	5766198	5773741	-	genic	intronic	sense	Rtnl1
chr2L_RagTag	5855254	5862796	-	genic	intronic	sense	Pgant5
chr2L_RagTag	10187708	10195250	-	genic	intronic	sense	bun
chr2L_RagTag	12995228	13002740	-	genic	intronic	sense	.
chr2L_RagTag	19184658	19192201	+	genic	intronic	sense	Hr39
chr2R_RagTag	9680846	9688389	-	genic	intronic	sense	CG13742
chr2R_RagTag	11673038	11680580	-	genic	intronic	sense	luna
chr2R_RagTag	13095870	13103413	+	genic	both intronic	mixed	.
chr2R_RagTag	14000956	14008499	-	genic	intronic	sense	.
chr2R_RagTag	14810429	14817971	-	genic	intronic	sense	.
chr2R_RagTag	16947018	16954561	+	genic	intronic	sense	lbk
chr2R_RagTag	17525453	17532996	-	genic	intronic	sense	Pgant9
chr2R_RagTag	19791005	19798547	+	genic	intronic	sense	sano
chr2R_RagTag	25635515	25643057	-	genic	both intronic	mixed	.
chr3L_RagTag	268847	276390	+	genic	intronic	sense	RhoGEF3
chr3L_RagTag	1568194	1575737	-	genic	intronic	sense	CG7879
chr3L_RagTag	1736062	1743605	-	genic	intronic	sense	drpr
chr3L_RagTag	2318444	2325987	-	genic	intronic	sense	.
chr3L_RagTag	2845099	2852642	-	genic	both intronic	both sense	.
chr3L_RagTag	4412845	4420357	-	genic	intronic	sense	CG32264
chr3L_RagTag	5255253	5262765	+	genic	intronic	sense	CG11357
chr3L_RagTag	5332002	5339545	-	genic	intronic	sense	.
chr3L_RagTag	6090867	6098410	-	genic	both intronic	sense	lama/CG46456
chr3L_RagTag	6696632	6704175	-	genic	intronic	sense	Rcc1
chr3L_RagTag	9178326	9185839	+	genic	intronic	sense	CG7120
chr3L_RagTag	28207762	28215305	+	genic	intronic	sense	.
chr3R_RagTag	2459409	2466952	+	genic	intronic	sense	.
chr3R_RagTag	2505653	2513195	+	genic	intronic	sense	.
chr3R_RagTag	4754275	4761818	+	genic	intronic	sense	CG42402
chr3R_RagTag	6507995	6515537	-	genic	intronic	sense	CG2082
chr3R_RagTag	7785641	7793182	-	genic	intronic	sense	Antp
chr3R_RagTag	11829201	11836744	-	genic	intronic	sense	CG14696
chr3R_RagTag	15371011	15378553	-	genic	intronic	sense	.
chr3R_RagTag	18594317	18601859	-	genic	intronic	sense	Dscam3
chr3R_RagTag	19587991	19595505	-	genic	intronic	sense	.
chr3R_RagTag	22600237	22607780	+	genic	intronic	sense	.
chr3R_RagTag	22735758	22743301	-	genic	both intronic	mixed	RhoGAP93B
chr3R_RagTag	23017825	23025368	-	genic	intronic	sense	mod(mdg4)
chr3R_RagTag	24498118	24505661	+	genic	mixed	sense	.
chr3R_RagTag	26347030	26354572	-	genic	intronic	sense	REPTOR
chr3R_RagTag	31280289	31287831	+	genic	intronic	sense	Ptp99A
chr4_RagTag	469624	477166	-	genic	intronic	sense	.
chrX_RagTag	1514702	1522246	-	genic	intronic	sense	.
chrX_RagTag	2599876	2607418	+	genic	intronic	sense	.
chrX_RagTag	4014246	4021789	+	genic	intronic	sense	ec
chrX_RagTag	4278495	4286038	+	genic	intronic	sense	.
chrX_RagTag	8521396	8528939	+	genic	intronic	sense	sdt
chrX_RagTag	10041112	10048655	-	genic	intronic	sense	Ptpmeg2
chrX_RagTag	11286948	11294491	-	genic	intronic	sense	.
chrX_RagTag	12735462	12742975	+	genic	intronic	sense	.
chrX_RagTag	13934407	13941949	+	genic	intronic	sense	.
chrX_RagTag	17439484	17447026	-	genic	intronic	sense	goe
chrX_RagTag	19957298	19964840	-	genic	intronic	sense	RhoGAP18B
chrX_RagTag	20109758	20117300	-	genic	intronic	sense	CG8034
chrX_RagTag	20591714	20599257	-	genic	intronic	sense	lncRNA:CR44885
chrX_RagTag	21963392	21970935	+	genic	intronic	sense	bves
chrX_RagTag	21972771	21980314	+	genic	intronic	sense	.
chrX_RagTag	21982205	21989748	+	genic	intronic	sense	bves
OSC Hap_2
chromosome	start	end	strand	genic/intergenic	exonic/intronic	sense/antisense	hybrid splicing
chr2L_RagTag	1741661	1749204	+	genic	intronic	sense	.
chr2L_RagTag	3920631	3928145	+	genic	intronic	sense	.
chr2L_RagTag	3928154	3935668	+	genic	intronic	sense	.
chr2L_RagTag	4728208	4735751	-	genic	intronic	sense	Cf2
chr2L_RagTag	4786700	4794243	-	genic	intronic	sense	hoe1
chr2L_RagTag	7382965	7390508	-	genic	intronic	sense	.
chr2L_RagTag	7698520	7706062	-	genic	intronic	sense	Samuel
chr2L_RagTag	8958373	8965916	+	genic	intronic	sense	bru1
chr2L_RagTag	14135346	14142879	-	genic	intronic	sense	.
chr2L_RagTag	16059860	16067403	-	genic	intronic	sense	CG10947
chr2R_RagTag	1317846	1325389	+	genic	intronic	sense	.
chr2R_RagTag	6338498	6346041	-	genic	intronic	sense	EcR
chr2R_RagTag	6355828	6363371	-	genic	intronic	sense	EcR
chr2R_RagTag	7289601	7297142	-	genic	intronic	sense	mim
chr2R_RagTag	11568116	11575658	-	genic	intronic	sense	luna
chr2R_RagTag	15114879	15122422	+	genic	intronic	sense	PRAS40
chr2R_RagTag	16658925	16666467	-	genic	intronic	sense	Zasp52
chr2R_RagTag	17081037	17088580	+	genic	intronic	sense	.
chr2R_RagTag	25737652	25745194	-	genic	both intronic	mixed	CG4622
chr3L_RagTag	1431325	1438867	+	genic	intronic	sense	.
chr3L_RagTag	1444595	1452138	+	genic	intronic	sense	ru
chr3L_RagTag	4057015	4064527	-	genic	intronic	sense	CG32264
chr3L_RagTag	5716850	5724393	-	genic	intronic	sense	lama
chr3L_RagTag	8487859	8495402	+	genic	intronic	sense	nmo
chr3L_RagTag	8872875	8880388	+	genic	intronic	sense	CG7120
chr3L_RagTag	9349452	9356994	+	genic	intronic	sense	dally
chr3L_RagTag	11193855	11201398	+	genic	intronic	sense	simj
chr3L_RagTag	15338629	15346171	+	genic	intronic	sense	ome
chr3L_RagTag	16214564	16222107	+	genic	intronic	sense	CrebA
chr3L_RagTag	20027328	20034871	-	genic	intronic	sense	fz2
chr3L_RagTag	31037647	31045190	-	genic	intronic	sense	.
chr3R_RagTag	11020915	11028428	-	genic	intronic	sense	CG9837
chr3R_RagTag	11135357	11142900	-	genic	intronic	sense	.
chr3R_RagTag	11683411	11690954	+	genic	intronic	sense	.
chr3R_RagTag	19900731	19908274	-	genic	intronic	sense	cher
chr3R_RagTag	21244947	21252459	-	genic	intronic	sense	CG6231
chr3R_RagTag	23461942	23469485	+	genic	intronic	sense	.
chr3R_RagTag	27837865	27845408	+	genic	intronic	sense	.
chr3R_RagTag	28169969	28177482	-	genic	intronic	sense	l(3)mbt
chr3R_RagTag	30760826	30768369	+	genic	intronic	sense	.
chr3R_RagTag	30850489	30858032	-	genic	intronic	sense	Atg16
chr3R_RagTag	31964865	31972408	-	genic	intronic	sense	Sap-r
chr3R_RagTag	34168037	34175580	-	genic	intronic	sense	Akap200
chr4_RagTag	565219	572761	-	genic	intronic	sense	.
chrX_RagTag	1404194	1411738	-	genic	intronic	sense	.
chrX_RagTag	2483159	2490701	+	genic	intronic	sense	Raf
chrX_RagTag	4947310	4954853	+	genic	intronic	sense	CG32772
chrX_RagTag	5402846	5410389	+	genic	intronic	sense	SK
chrX_RagTag	6011632	6019175	+	genic	intronic	sense	Act5C
chrX_RagTag	6054614	6062157	+	genic	intronic	sense	.
chrX_RagTag	8380252	8387794	+	genic	intronic	sense	sdt
chrX_RagTag	9282953	9290496	-	genic	intronic	sense	.
chrX_RagTag	11279788	11287331	-	genic	intronic	sense	.
chrX_RagTag	11316047	11323590	-	genic	intronic	sense	.
chrX_RagTag	12715119	12722662	+	genic	intronic	sense	.
chrX_RagTag	17491814	17506520	-	genic	intronic	sense	.
chrX_RagTag	19679300	19686842	+	genic	intronic	sense	S6KL
