# Supplementary material for: Flamenco plasticity tunes somatic piRNAs and rewires isoforms, with implications for heritable transposon spread
Source: Life Sci Alliance. 2026 Apr 20;9(7):e202603650. doi: 10.26508/lsa.202603650 (PMC13097621; doi:10.26508/lsa.202603650)
Supplement: Supplementary file 3 [file LSA-2026-03650_TableS3.xls]

## Sheet: Table S3
Table S3. Genes carrying Springer-intF elements that promote hybrid splicing. (a) alternative TSS, canonical TIS (Het); (b) predicted N-terminal truncation (Het); (c) predicted out-of-frame aberrant protein (Het); (d) predicted biallelic N-terminal truncation; and (e) predicted biallelic aberrant protein. TSS, transcription start site; TIS, translation initiation site; Het, a heterozygous Springe…
OSC Hap_1
gene	chromosome	start	end	strand	categories
Ccdc85	chr2L_RagTag	3493199	3500742	+	a
hoe1	chr2L_RagTag	5672025	5679568	-	e
Rtnl1	chr2L_RagTag	5766198	5773741	-	c
Pgant5	chr2L_RagTag	5855254	5862796	-	a
bun	chr2L_RagTag	10187708	10195250	-	b
Hr39	chr2L_RagTag	19184658	19192201	+	a
CG13742	chr2R_RagTag	9680846	9688389	-	b
luna	chr2R_RagTag	11673038	11680580	-	d
lbk	chr2R_RagTag	16947018	16954561	+	a
Pgant9	chr2R_RagTag	17525453	17532996	-	a
sano	chr2R_RagTag	19791005	19798547	+	a
RhoGEF3	chr3L_RagTag	268847	276390	+	b
CG7879	chr3L_RagTag	1568194	1575737	-	a
drpr	chr3L_RagTag	1736062	1743605	-	a
CG32264	chr3L_RagTag	4412845	4420357	-	a
CG11357	chr3L_RagTag	5255253	5262765	+	a
lama/CG46456	chr3L_RagTag	6090867	6098410	-	a
Rcc1	chr3L_RagTag	6696632	6704175	-	a
CG7120	chr3L_RagTag	9178326	9185839	+	a
CG42402	chr3R_RagTag	4754275	4761818	+	c
CG2082	chr3R_RagTag	6507995	6515537	-	a
Antp	chr3R_RagTag	7785641	7793182	-	a
CG14696	chr3R_RagTag	11829201	11836744	-	c
Dscam3	chr3R_RagTag	18594317	18601859	-	b
RhoGAP93B	chr3R_RagTag	22735758	22743301	-	b
mod(mdg4)	chr3R_RagTag	23017825	23025368	-	b
REPTOR	chr3R_RagTag	26347030	26354572	-	a
Ptp99A	chr3R_RagTag	31280289	31287831	+	b
ec	chrX_RagTag	4014246	4021789	+	a
sdt	chrX_RagTag	8521396	8528939	+	e
Ptpmeg2	chrX_RagTag	10041112	10048655	-	c
goe	chrX_RagTag	17439484	17447026	-	a
RhoGAP18B	chrX_RagTag	19957298	19964840	-	b
CG8034	chrX_RagTag	20109758	20117300	-	b
lncRNA:CR44885	chrX_RagTag	20591714	20599257	-	–
bves	chrX_RagTag	21963392	21970935	+	b
bves	chrX_RagTag	21982205	21989748	+	b
OSC Hap_2
gene	chromosome	start	end	strand	categories
Cf2	chr2L_RagTag	4728208	4735751	-	c
hoe1	chr2L_RagTag	4786700	4794243	-	e
Samuel	chr2L_RagTag	7698520	7706062	-	a
bru1	chr2L_RagTag	8958373	8965916	+	a
CG10947	chr2L_RagTag	16059860	16067403	-	a
EcR	chr2R_RagTag	6338498	6346041	-	c
EcR	chr2R_RagTag	6355828	6363371	-	c
mim	chr2R_RagTag	7289601	7297142	-	b
luna	chr2R_RagTag	11568116	11575658	-	d
PRAS40	chr2R_RagTag	15114879	15122422	+	c
Zasp52	chr2R_RagTag	16658925	16666467	-	c
CG4622	chr2R_RagTag	25737652	25745194	-	c
ru	chr3L_RagTag	1444595	1452138	+	a
CG32264	chr3L_RagTag	4057015	4064527	-	a
lama	chr3L_RagTag	5716850	5724393	-	a
nmo	chr3L_RagTag	8487859	8495402	+	b
CG7120	chr3L_RagTag	8872875	8880388	+	a
dally	chr3L_RagTag	9349452	9356994	+	d
simj	chr3L_RagTag	11193855	11201398	+	a
ome	chr3L_RagTag	15338629	15346171	+	a
CrebA	chr3L_RagTag	16214564	16222107	+	b
fz2	chr3L_RagTag	20027328	20034871	-	a
CG9837	chr3R_RagTag	11020915	11028428	-	a
cher	chr3R_RagTag	19900731	19908274	-	b
CG6231	chr3R_RagTag	21244947	21252459	-	a
l(3)mbt	chr3R_RagTag	28169969	28177482	-	b
Atg16	chr3R_RagTag	30850489	30858032	-	b
Sap-r	chr3R_RagTag	31964865	31972408	-	a
Akap200	chr3R_RagTag	34168037	34175580	-	a
Raf	chrX_RagTag	2483159	2490701	+	a
CG32772	chrX_RagTag	4947310	4954853	+	b
SK	chrX_RagTag	5402846	5410389	+	b
Act5C	chrX_RagTag	6011632	6019175	+	a
sdt	chrX_RagTag	8380252	8387794	+	e
S6KL	chrX_RagTag	19679300	19686842	+	c
