# Supplementary material for: Flamenco plasticity tunes somatic piRNAs and rewires isoforms, with implications for heritable transposon spread
Source: Life Sci Alliance. 2026 Apr 20;9(7):e202603650. doi: 10.26508/lsa.202603650 (PMC13097621; doi:10.26508/lsa.202603650)
Supplement: Supplementary file 4 [file LSA-2026-03650_TableS4.xls]

## Sheet: Table S4
Table S4. Springer-intF elements that do not promote hybrid splicing.
OSC Hap_1
chromosome	start	end	strand	genic/intergenic	exonic/intronic	sense/antisense
chr2L_RagTag	1760671	1768213	+	genic	intronic	sense
chr2L_RagTag	4079265	4086807	-	genic	intronic	sense
chr2L_RagTag	4797512	4805055	+	genic	intronic	sense
chr2L_RagTag	12995228	13002740	-	genic	intronic	sense
chr2R_RagTag	13095870	13103413	+	genic	both intronic	mixed
chr2R_RagTag	14000956	14008499	-	genic	intronic	sense
chr2R_RagTag	14810429	14817971	-	genic	intronic	sense
chr2R_RagTag	25635515	25643057	-	genic	both intronic	mixed
chr3L_RagTag	2318444	2325987	-	genic	intronic	sense
chr3L_RagTag	2845099	2852642	-	genic	both intronic	both sense
chr3L_RagTag	5332002	5339545	-	genic	intronic	sense
chr3L_RagTag	28207762	28215305	+	genic	intronic	sense
chr3R_RagTag	2459409	2466952	+	genic	intronic	sense
chr3R_RagTag	2505653	2513195	+	genic	intronic	sense
chr3R_RagTag	15371011	15378553	-	genic	intronic	sense
chr3R_RagTag	19587991	19595505	-	genic	intronic	sense
chr3R_RagTag	22600237	22607780	+	genic	intronic	sense
chr3R_RagTag	24498118	24505661	+	genic	mixed	sense
chr4_RagTag	469624	477166	-	genic	intronic	sense
chrX_RagTag	1514702	1522246	-	genic	intronic	sense
chrX_RagTag	2599876	2607418	+	genic	intronic	sense
chrX_RagTag	4278495	4286038	+	genic	intronic	sense
chrX_RagTag	11286948	11294491	-	genic	intronic	sense
chrX_RagTag	12735462	12742975	+	genic	intronic	sense
chrX_RagTag	13934407	13941949	+	genic	intronic	sense
chrX_RagTag	21972771	21980314	+	genic	intronic	sense
OSC Hap_2
chromosome	start	end	strand	genic/intergenic	exonic/intronic	sense/antisense
chr2L_RagTag	1741661	1749204	+	genic	intronic	sense
chr2L_RagTag	3920631	3928145	+	genic	intronic	sense
chr2L_RagTag	3928154	3935668	+	genic	intronic	sense
chr2L_RagTag	7382965	7390508	-	genic	intronic	sense
chr2L_RagTag	14135346	14142879	-	genic	intronic	sense
chr2R_RagTag	1317846	1325389	+	genic	intronic	sense
chr2R_RagTag	17081037	17088580	+	genic	intronic	sense
chr3L_RagTag	1431325	1438867	+	genic	intronic	sense
chr3L_RagTag	31037647	31045190	-	genic	intronic	sense
chr3R_RagTag	11135357	11142900	-	genic	intronic	sense
chr3R_RagTag	11683411	11690954	+	genic	intronic	sense
chr3R_RagTag	23461942	23469485	+	genic	intronic	sense
chr3R_RagTag	27837865	27845408	+	genic	intronic	sense
chr3R_RagTag	30760826	30768369	+	genic	intronic	sense
chr4_RagTag	565219	572761	-	genic	intronic	sense
chrX_RagTag	1404194	1411738	-	genic	intronic	sense
chrX_RagTag	6054614	6062157	+	genic	intronic	sense
chrX_RagTag	9282953	9290496	-	genic	intronic	sense
chrX_RagTag	11279788	11287331	-	genic	intronic	sense
chrX_RagTag	11316047	11323590	-	genic	intronic	sense
chrX_RagTag	12715119	12722662	+	genic	intronic	sense
chrX_RagTag	17491814	17506520	-	genic	intronic	sense
