# Supplementary material for: Flamenco plasticity tunes somatic piRNAs and rewires isoforms, with implications for heritable transposon spread
Source: Life Sci Alliance. 2026 Apr 20;9(7):e202603650. doi: 10.26508/lsa.202603650 (PMC13097621; doi:10.26508/lsa.202603650)
Supplement: Supplementary file 5 [file LSA-2026-03650_TableS5.xls]

## Sheet: Table S5
Table S5. Other clusters that produce Transpac-, Xanthias-, and copia-piRNAs in ovaries.
copia
chromosome	start	end	TE name	strand	chromosome	start	end	piRNA cluster name
2L	20155808	20156133	copia	+	2L	20100587	20228023	38C
2L	20157412	20157737	copia	+	2L	20100587	20228023	38C
2L	20159016	20164268	copia	+	2L	20100587	20228023	38C
2R	6449296	6450137	copia	+	2R	6252001	6505023	42AB
2R	6450185	6450672	copia	+	2R	6252001	6505023	42AB
3L	24307624	24308621	copia	-	3L	24302050	24329391	.
3L	24308912	24309792	copia	-	3L	24302050	24329391	.
3L	24513400	24514280	copia	-	3L	24491315	24519769	.
3R	4151653	4151988	copia	+	3R	4126770	4152021	.
Xanthias
chromosome	start	end	TE name	strand	chromosome	start	end	cluster name
2R	6398093	6402626	Xanthias	+	2R	6252001	6505023	42AB
3L	25611531	25612125	Xanthias	-	3L	25607998	25617999	.
3L	25613300	25614005	Xanthias	-	3L	25607998	25617999	.
X	21528329	21528680	Xanthias	-	X	21517003	21560994	20A
Transpac
chromosome	start	end	TE name	strand	chromosome	start	end	cluster name
3L	26704581	26709829	Transpac	+	3L	26694437	26779349	.
