# Supplementary material for: Flamenco plasticity tunes somatic piRNAs and rewires isoforms, with implications for heritable transposon spread
Source: Life Sci Alliance. 2026 Apr 20;9(7):e202603650. doi: 10.26508/lsa.202603650 (PMC13097621; doi:10.26508/lsa.202603650)
Supplement: Supplementary file 6 [file LSA-2026-03650_TableS6.xls]

## Sheet: Table S6
Table S6. Primer and siRNA sequences.
Primer
name	primer sequence	experiment	template
FL-LS-mCh-A-F	TCAAGGAATTAATTCGCAACACGAAGAACTTATTG	plasmid construction	L3-Springer
FL-LS-mCh-A-R	CGCCTTTTGCATACTGCTATTGATAAAACCAGCATA	plasmid construction	L3-Springer
FL-LS-mCh-B-F	GGTTTTATCAATAGCAGTATGCAAAAGGCGGGG	plasmid construction	OSC genomic DNA
FL-LS-mCh-B-R	CGCCTTTAGACACCATCGCCACTGCCGGCACAAT	plasmid construction	OSC genomic DNA
FL-LS-mCh-C-F	GTGCCGGCAGTGGCGATGGTGTCTAAAGGCGAGG	plasmid construction	pIB_DDX4N_mCherry_CRY2PHR
FL-LS-mCh-C-R	ATGTCTGGATCCTTACTTGTACAATTCATCCATGCC	plasmid construction	pIB_DDX4N_mCherry_CRY2PHR
FL-LS-mCh-D-F	TGGATGAATTGTACAAGTAAGGATCCAGACATGATAAGATACA	plasmid construction	pAc-L(3)mbt-F
FL-LS-mCh-D-R	AGTTCTTCGTGTTGCGAATTAATTCCTTGAAGACGAAAG	plasmid construction	pAc-L(3)mbt-F
Δ-LS-mCh-F	GCAAAGTCAACCACAAATCAAA	plasmid construction	FL-LS-mCh
Δ-LS-mCh-R	TATATATGCTGGTTTTATCAATAGC	plasmid construction	FL-LS-mCh
Δ-LS-mCh-mut-F	GTATACGGGATTCTCAACTTAAACACTACTCCAAAC	plasmid construction	Δ-LS-mCh
Δ-LS-mCh-mut-R	ATGATTCAGGGTAGTGGTGTG	plasmid construction	Δ-LS-mCh
L3-Springer-F	TCAAGGAATTAATTCGCAACACGAAGAACTTATTGCTATTTCC	plasmid construction	OSC genomic DNA
L3-Springer-R	AAGGGCATCGGTCGATTGCATACTGCTATTGATAAAACCAGC	plasmid construction	OSC genomic DNA
pAcF-exclPolyA-F	TCGACCGATGCCCTTGAGAGC	plasmid construction	pAc-L(3)mbt-F
pAcF-exclProm-R	GAATTAATTCCTTGAAGACGAAAGGG	plasmid construction	pAc-L(3)mbt-F
rp49-F	CCGCTTCAAGGGACAGTATCTG	RT-qPCR	cDNA
rp49-R	ATCTCGCCGCAGTAAACGC	RT-qPCR	cDNA
mdg1-F	ACGCGCTCACTCAGAAAATC	RT-qPCR	cDNA
mdg1-R	AAAACAGGCAGGCTTTTCGG	RT-qPCR	cDNA
Springer-F	ATAACACCAGGGGCAACATT	RT-qPCR	cDNA
Springer-R	CCATTGTCCACACGCACG	RT-qPCR	cDNA
copia-F	AAAGTTTGGCGTCGCAACTG	RT-qPCR	cDNA
copia-R	TTTTTGCACCAGCTGCCAAC	RT-qPCR	cDNA
Xanthias-F	AAAAGGCCCTGGCAAGTTTG	RT-qPCR	cDNA
Xanthias-R	TCTGCTGATGTTGTGCATGC	RT-qPCR	cDNA
Transpac-F	GTGAACCGAATTGCACTCCG	RT-qPCR	cDNA
Transpac-R	TGTAGCTTTGATGCCGAGCA	RT-qPCR	cDNA
gypsy1-F	ATGGCGTGCAACAAAGTCAC	RT-qPCR	cDNA
gypsy1-R	TGACTTTGTTGCACGCCATG	RT-qPCR	cDNA
minigene-splicing-check-F	CCCAACTCCAGGAACCCA	RT-PCR	cDNA
minigene-splicing-check-R	GTTATCCTCCTCGCCTTTAGACAC	RT-PCR	cDNA
siRNA
name	sense	antisense
siEGFP	GGCAAGCUGACCCUGAAGUTT	ACUUCAGGGUCAGCUUGCCTT
siPiwi	GCUCCCAGGCGUGAAGGUGTT	CACCUUCACGCCUGGGAGCTT
