# Supplementary material for: Flamenco plasticity tunes somatic piRNAs and rewires isoforms, with implications for heritable transposon spread
Source: Life Sci Alliance. 2026 Apr 20;9(7):e202603650. doi: 10.26508/lsa.202603650 (PMC13097621; doi:10.26508/lsa.202603650)
Supplement: Supplementary file 7 [file LSA-2026-03650_TableS7.xls]

## Sheet: Table S7
Table S7. Locus information.
Flam
genome	locus
dm6	X:21615240-22444226
OSC Hap_1	chrX_RagTag:22608911-23685678
OSC Hap_2	chrX_RagTag:22712449-24050631
20A
genome	locus
dm6	X:21517004-21560994
OSC Hap_1	chrX_RagTag:22483951-22529500
OSC Hap_2	chrX_RagTag:22604372-22649920
38C
genome	locus
dm6	2L:20100588-20228023
OSC Hap_1	chr2L_RagTag:18045121-18138016
OSC Hap_2	chr2L_RagTag:15797893-15890788
42AB
genome	locus
dm6	2R:6252002-6505023
OSC Hap_1	chr2R_RagTag:6689199-7029960
OSC Hap_2	chr2R_RagTag:6488019-6816562
80F
genome	locus
dm6	3L:23278244-23322005
OSC Hap_1	chr3L_RagTag:24678298-24722059
OSC Hap_2	chr3L_RagTag:24082398-24132906
